# Supplementary material for: Long-term culture of human pancreatic islets reveals reduced metal ion pathways in their gene signature
Source: Cell Transplant. 2025 Nov 22;34:09636897251390960. doi: 10.1177/09636897251390960 (PMC12640451; doi:10.1177/09636897251390960)
Supplement: sj-xls-2-cll-10.1177_09636897251390960 – Supplemental material for Long-term culture of human pancreatic islets reveals reduced metal ion pathways in their gene signature [file sj-xls-2-cll-10.1177_09636897251390960.xls]

## Sheet: Table S1
Table S1. Donor and islet characteristics
	Donor 1	Donor 2	Donor 3
Donor age (years)	62	54	45
Donor sex (M/F)	F	F	F
Donor Body Mass Index (kg/m2)	26.8	26.8	25.2
Donor HbA1c or other measure of blood glucose control	6.2	5.7	4.9
Donor history of diabetes? Yes/No	No	No	No
Diabetes duration (years)	n/a	n/a	n/a
Glucose-lowering therapy at time of death	n/a	n/a	n/a
Donor cause of death	Stroke	Stroke	Anoxia
Cold ischemia time (h:m)	1899-12-31 07:59:00	1899-12-31 11:38:00	1899-12-31 09:39:00
Islet score	8	9	8
Islet Grade (A-F)	B	A	B
Post-isolation Islet equivalent (IEQ)	299767	364958	137358
Post-isolation Islet particle number (IPN)	187500	281500	139500
