# Supplementary material for: Long-term culture of human pancreatic islets reveals reduced metal ion pathways in their gene signature
Source: Cell Transplant. 2025 Nov 22;34:09636897251390960. doi: 10.1177/09636897251390960 (PMC12640451; doi:10.1177/09636897251390960)
Supplement: sj-xls-4-cll-10.1177_09636897251390960 – Supplemental material for Long-term culture of human pancreatic islets reveals reduced metal ion pathways in their gene signature [file sj-xls-4-cll-10.1177_09636897251390960.xls]

## Sheet: Sheet1 (2)
Supplemental Table 3. Enrichmed biological function (Post-culture_Conventional vs. Pre-culture)
Enrichmed biological function from downregulated genes
GO TERM	GO #	Adjusted P-value	Genes
Cellular Response To Zinc Ion	GO:0071294	2.47e-05	MT1A; MT1M; MT1F; MT1X
Cellular Response To Copper Ion	GO:0071280	4.34e-05	MT1A; MT1M; MT1F; MT1X
Response To Copper Ion	GO:0046688	5.61e-05	MT1A; MT1M; MT1F; MT1X
Response To Zinc Ion	GO:0010043	5.61e-05	MT1A; MT1M; MT1F; MT1X
Negative Regulation Of Growth	GO:0045926	0.0015	MT1A; MT1M; MT1F; MT1X; INHBA
Response To Cadmium Ion	GO:0046686	0.00171	MT1A; MT1F; MT1X
Cellular Response To Cadmium Ion	GO:0071276	0.00171	MT1A; MT1F; MT1X
Acute Inflammatory Response	GO:0002526	0.0025	CRP; IL6; C2CD4A
Endoderm Formation	GO:0001706	0.00552	DUSP5; COL8A1; INHBA
Cellular Response To Metal Ion	GO:0071248	0.0193	MT1A; MT1M; MT1F; MT1X
Enrichmed biological function from upregulated genes
GO TERM	GO #	Adjusted P-value	Genes
Long-Chain Fatty Acid Biosynthetic Process	GO:0042759	0.0179	CYP1A2; CYP1A1
Retina Homeostasis	GO:0001895	0.022	POTEI; POTEJ
Arachidonic Acid Metabolic Process	GO:0019369	0.026	CYP1A2; CYP1A1
Fatty Acid Biosynthetic Process	GO:0006633	0.0304	CYP1A2; CYP1A1
Long-Chain Fatty Acid Metabolic Process	GO:0001676	0.0349	CYP1A2; CYP1A1
Steroid Metabolic Process	GO:0008202	0.0355	CYP1A2; CYP1A1
Monocarboxylic Acid Metabolic Process	GO:0032787	0.0355	CYP1A2; CYP1A1
Chitin Catabolic Process	GO:0006032	0.0355	OVGP1
Chitin Metabolic Process	GO:0006030	0.0355	OVGP1
Regulation Of Superoxide Metabolic Process	GO:0090322	0.0355	BST1
