# Supplementary material for: Long-term culture of human pancreatic islets reveals reduced metal ion pathways in their gene signature
Source: Cell Transplant. 2025 Nov 22;34:09636897251390960. doi: 10.1177/09636897251390960 (PMC12640451; doi:10.1177/09636897251390960)
Supplement: sj-xls-5-cll-10.1177_09636897251390960 – Supplemental material for Long-term culture of human pancreatic islets reveals reduced metal ion pathways in their gene signature [file sj-xls-5-cll-10.1177_09636897251390960.xls]

## Sheet: Table S4
Supplemental Table 4. Enrichmed biological function (Post-culture_Microwell vs. Pre-culture)
Enrichmed biological function from downregulated genes
GO TERM	GO #	Adjusted P-value	Genes
Cellular Response To Zinc Ion	GO:0071294	2.18971e-10	MT2A;MT1A;MT1M;MT1F;MT1G;MT1X;MT1H;MT1E
Response To Zinc Ion	GO:0010043	2.65259e-10	MT2A;MT1A;MT1M;MT1F;MT1G;MT1X;MT1H;PAM;MT1E
Cellular Response To Copper Ion	GO:0071280	1.37794e-09	MT2A;MT1A;MT1M;MT1F;MT1G;MT1X;MT1H;MT1E
Response To Copper Ion	GO:0046688	5.86113e-09	MT2A;MT1A;MT1M;MT1F;MT1G;MT1X;MT1H;MT1E
Negative Regulation Of Growth	GO:0045926	2.12812e-07	GJA1;MT2A;SFRP1;MT1A;MT1M;MT1F;MT1G;MT1X;MT1H;INHBA;MT1E;HSPA1A
Response To Cadmium Ion	GO:0046686	4.21087e-06	MT1A;MT1F;MT1G;MT1X;MT1H;MT1E
Cellular Response To Cadmium Ion	GO:0071276	4.21087e-06	MT1A;MT1F;MT1G;MT1X;MT1H;MT1E
Negative Regulation Of Endothelial Cell Migration	GO:0010596	4.21087e-06	ANGPT2;RGCC;DNAJA4;STC1;FGF2;THBS1;ADAMTS9
Positive Regulation Of Extrinsic Apoptotic Signaling Pathway Via Death Domain Receptors	GO:1902043	4.21087e-06	SFRP1;PMAIP1;TIMP3;THBS1
Bone Development	GO:0060348	1.28215e-05	PTGER4;SFRP4;GJA1;STC1;SULF1;BMP6;TGM2
Enrichmed biological function from upregulated genes
GO TERM	GO #	Adjusted P-value	Genes
Long-Chain Fatty Acid Biosynthetic Process	GO:0042759	0.1931 (n.s.)	CYP1A2;CYP1A1
Fibroblast Growth Factor Receptor Signaling Pathway	GO:0008543	0.1931 (n.s.)	SHCBP1;FGFR3
Retina Homeostasis	GO:0001895	0.1931 (n.s.)	POTEI;POTEJ
Stress-Activated MAPK Cascade	GO:0051403	0.1931 (n.s.)	MAP4K1;MAP2K6
Cellular Response To Ketone	GO:1901655	0.1931 (n.s.)	MAP4K1;AQP1
Arachidonic Acid Metabolic Process	GO:0019369	0.1931 (n.s.)	CYP1A2;CYP1A1
Cellular Response To Fibroblast Growth Factor Stimulus	GO:0044344	0.1931 (n.s.)	SHCBP1;FGFR3
Positive Regulation Of Cell Population Proliferation	GO:0008284	0.1931 (n.s.)	BST1;IL11RA;IGF2;FGFR3;AQP1
Cardiolipin Acyl-Chain Remodeling	GO:0035965	0.1931 (n.s.)	THEM5
Regulation Of Superoxide Metabolic Process	GO:0090322	0.1931 (n.s.)	BST1
n.s.: statistically not significant
